# Supplementary material for: Quantification of soil inorganic carbon using sulfamic acid and gas chromatography
Source: PLoS One. 2025 May 5;20(5):e0320778. doi: 10.1371/journal.pone.0320778 (PMC12052155; doi:10.1371/journal.pone.0320778)
Supplement: S2 Table — (XLSX) [file pone.0320778.s005.xlsx]

## Sheet: Figure 1a
Sample (mg CaCO3)	CO2 peak area	Air peak area	CO2/air ratio
0	0.0109049	16.731	0.000651776
0	0.0108615	16.5961	0.000654462
0	0.0108869	16.5019	0.00065974
2.5	0.445536	16.221	0.0274666
2.5	0.436578	16.3212	0.0267491
2.5	0.483373	16.3323	0.0295962
5.1	0.863554	15.9477	0.054149
5.1	1.01954	15.9134	0.0640684
5.1	1.08111	15.921	0.0679048
7.1	1.29661	15.8047	0.0820391
7.1	1.33123	15.8797	0.0838322
7.1	1.39312	15.7172	0.088637
9.2	1.82168	15.6548	0.116365
9.2	1.8012	15.5151	0.116093
9.2	1.83144	15.4714	0.118376
12.7	2.47235	15.3534	0.161029
12.7	2.47064	15.16	0.162971
12.7	2.47124	15.1594	0.163016
16.7	3.15181	14.925	0.211176
16.7	3.07932	14.8159	0.207839
16.7	3.16445	14.8669	0.212851
21.4	3.80599	14.4275	0.263802
21.4	3.84546	14.3346	0.268264
21.4	3.82457	14.4311	0.265022
27.3	4.64307	13.8367	0.335562
27.3	4.2224	14.0274	0.301011
27.3	4.1213	14.1017	0.292256
38.2	5.65578	13.118	0.431147
38.2	5.39418	13.3814	0.403109
38.2	5.57143	13.3296	0.417975
63.8	8.10603	11.577	0.700185
63.8	8.07035	11.5987	0.695796
63.8	8.06787	11.6216	0.694214
83.6	9.59898	10.5446	0.91032
83.6	9.90431	10.3646	0.955593
83.6	10.0263	10.2237	0.980689

## Sheet: Figure 1b
CO2 gas vol (ml) added	mg CaCO3 equivalent	Water vol (ml) added	CO2 peak area	Air peak area	CO2/air ratio
0	0	3	0.020211	32.4128	0.000623551
0	0	3	0.0194052	32.6246	0.000594803
0	0	3	0.0199095	32.8144	0.000606732
0.1	0.4	3	0.237015	32.5767	0.0072756
0.1	0.4	3	0.255425	32.2681	0.00791574
0.1	0.4	3	0.269357	32.2278	0.0083579
0.2	0.8	3	0.497878	31.3771	0.0158675
0.2	0.8	3	0.544312	31.8288	0.0171012
0.2	0.8	3	0.536725	31.5869	0.016992
0.3	1.2	3	0.784547	31.7173	0.0247356
0.3	1.2	3	0.785955	31.9788	0.0245773
0.3	1.2	3	0.76863	31.8345	0.0241446
0.4	1.6	3	1.04138	30.8662	0.0337384
0.4	1.6	3	1.04875	31.6829	0.0331015
0.4	1.6	3	0.990048	30.8606	0.0320813
0.5	2	3	1.28174	31.1794	0.0411086
0.5	2	3	1.32692	31.7619	0.0417772
0.5	2	3	1.30631	31.4845	0.0414907
0.7	2.8	3	1.7879	31.3062	0.0571101
0.7	2.8	3	1.74814	30.2712	0.0577493
0.7	2.8	3	1.76003	30.8042	0.0571359
1	4	3	2.64878	31.5709	0.0838996
1	4	3	2.66071	31.447	0.0846092
1	4	3	2.61232	31.0861	0.084035

## Sheet: Figure 3c
Acid	Sample (mg)	CO2 peak area	Air peak area	CO2/air ratio
1N H3NSO3	0	0.0122918	17.116	0.000718145
1N H3NSO3	5.8	1.31507	16.1649	0.0813532
1N H3NSO3	7.2	1.63326	16.0475	0.101777
1N H3NSO3	14.6	2.99128	15.1711	0.197169
1N H3NSO3	27.8	5.51426	13.6292	0.404593
1N HCl	0	0.0177644	17.0647	0.001041
1N HCl	5.8	1.41062	16.0819	0.0877148
1N HCl	7.4	1.65054	15.984	0.103262
1N HCl	14.1	2.88779	15.2466	0.189405
1N HCl	27.3	5.23301	13.8599	0.377565
4N H2SO4	0	0.0174432	17.0766	0.00102146
4N H2SO4	5.3	0.570566	16.7488	0.0340661
4N H2SO4	7.8	0.651081	16.6636	0.039072
4N H2SO4	14.5	1.32539	16.2847	0.0813883
4N H2SO4	27.3	2.83578	15.2011	0.186551

## Sheet: Figure 4
Assay	Acid	Sample	Mass_mg	Signal (mV)	CO2 peak area	Air peak area	CO2/Air ratio	Calculated CaCO3 (mg)	CCE %
PC	HCl	Calibration standard	0	434
PC	HCl	Calibration standard	2.4	883
PC	HCl	Calibration standard	7.3	968
PC	HCl	Calibration standard	10	1065
PC	HCl	Calibration standard	19.6	1279
PC	HCl	Calibration standard	49.3	2024
PC	HCl	Calibration standard	74.5	2416
PC	HCl	Calibration standard	5.1	830
PC	HCl	Calibration standard	7.7	1035
PC	HCl	Calibration standard	10.1	1089
PC	HCl	Calibration standard	50.5	1732
PC	HCl	Calibration standard	76	2670
PC	HCl	Calibration standard	99.3	3115
PC	H3NSO3	Calibration standard	0	732
PC	H3NSO3	Calibration standard	5.2	970
PC	H3NSO3	Calibration standard	7.3	889
PC	H3NSO3	Calibration standard	9.9	1012
PC	H3NSO3	Calibration standard	20	1196
PC	H3NSO3	Calibration standard	0	756
PC	H3NSO3	Calibration standard	2.4	762
PC	H3NSO3	Calibration standard	7.8	858
PC	H3NSO3	Calibration standard	10.3	1071
PC	H3NSO3	Calibration standard	74	2627
PC	H3NSO3	Calibration standard	149.6	4260
PC	HCl	AFS66	500.4	1041				12.1972	2.43749
PC	HCl	AFS66	504.6	966				9.03545	1.79062
PC	HCl	AFS66	499.8	1222				19.8276	3.9671
PC	HCl	AFS66	499.3	880				5.40997	1.08351
PC	HCl	AFS70	499.2	1747				41.9599	8.40542
PC	HCl	AFS70	501.2	1905				48.6206	9.70084
PC	HCl	AFS70	500.6	1662				38.3765	7.66611
PC	HCl	AFS70	499.7	1882				47.651	9.53593
PC	HCl	AFS71	500.3	916				6.92762	1.38469
PC	HCl	AFS71	499.1	944				8.10801	1.62453
PC	HCl	AFS71	500.4	915				6.88546	1.37599
PC	HCl	AFS77	498.8	1095				14.4737	2.9017
PC	HCl	AFS77	501.8	1368				25.9825	5.17785
PC	HCl	AFS77	504.1	1387				26.7834	5.31312
PC	HCl	AFS77	503	1150				16.7923	3.33843
PC	HCl	AFS15	1001.7	854				4.3139	0.430658
PC	HCl	AFS15	998.9	789				1.57371	0.157544
PC	HCl	AFS15	1004	866				4.81978	0.480058
PC	HCl	AFS15	1003.8	945				8.15016	0.811931
PC	H3NSO3	AFS66	502.5	1192				18.315	0.00364477
PC	H3NSO3	AFS66	503.3	1056				12.593	0.00250208
PC	H3NSO3	AFS66	502.7	1095				14.2338	0.00283148
PC	H3NSO3	AFS66	502.3	875				4.9777	0.000990982
PC	H3NSO3	AFS70	500.3	1961				50.6694	0.0101278
PC	H3NSO3	AFS70	502.6	1926				49.1968	0.00978846
PC	H3NSO3	AFS70	500.8	2007				52.6048	0.0105041
PC	H3NSO3	AFS71	501.4	974				9.14297	0.00182349
PC	H3NSO3	AFS71	508.2	901				6.07161	0.00119473
PC	H3NSO3	AFS71	499.4	1013				10.7838	0.00215936
PC	H3NSO3	AFS77	503.8	1128				15.6223	0.00310089
PC	H3NSO3	AFS77	503.5	1152				16.632	0.00330328
PC	H3NSO3	AFS77	498.2	1417				27.7815	0.00557637
PC	H3NSO3	AFS77	499.9	1347				24.8363	0.00496826
PC	H3NSO3	AFS77	500.7	1395				26.8559	0.00536366
PC	H3NSO3	AFS15	1002.3	820				2.66367	0.000265755
PC	H3NSO3	AFS15	997.8	893				5.73502	0.000574767
PC	H3NSO3	AFS15	999.9	863				4.47282	0.000447327
GC	H3NSO3		0		0.00888365	8.03494	0.00110563
GC	H3NSO3		2.7		0.250606	7.97955	0.031406
GC	H3NSO3		5.2		0.447078	7.80319	0.0572942
GC	H3NSO3		8		0.685536	7.61439	0.0900316
GC	H3NSO3		9.5		0.840068	7.439	0.112928
GC	H3NSO3		20.3		1.68972	6.95193	0.243058
GC	H3NSO3		49.5		3.4477	5.49232	0.627731
GC	H3NSO3		74.4		4.47359	4.83652	0.924959
GC	H3NSO3		99.4		5.20771	4.35261	1.19646
GC	H3NSO3		149.3		6.31263	3.43569	1.83737
GC	H3NSO3	AFS66	545.5		1.61797	6.8295	0.236909	19.4316	3.56216
GC	H3NSO3	AFS66	508.1		1.28926	7.04766	0.182934	15.0434	2.96072
GC	H3NSO3	AFS66	510.7		1.54121	6.90509	0.223199	18.317	3.58664
GC	H3NSO3	AFS70	537.8		3.41448	5.5283	0.617637	50.3851	9.36875
GC	H3NSO3	AFS70	512.8		3.44037	5.52474	0.622721	50.7985	9.9061
GC	H3NSO3	AFS70	501.9		3.10036	5.76114	0.53815	43.9228	8.7513
GC	H3NSO3	AFS71	508.5		0.612155	7.56499	0.0809194	6.74954	1.32734
GC	H3NSO3	AFS71	508.9		0.526822	7.59481	0.069366	5.81024	1.14173
GC	H3NSO3	AFS71	547.9		0.556202	7.565	0.0735231	6.14822	1.12214
GC	H3NSO3	AFS77	531.9		2.08407	6.52126	0.319581	26.1529	4.91689
GC	H3NSO3	AFS77	513.7		1.88892	6.60299	0.286071	23.4285	4.56074
GC	H3NSO3	AFS77	502.5		1.95793	6.55239	0.298811	24.4643	4.86852
GC	H3NSO3	AFS15	498.1		0.202317	7.72629	0.0261856	2.29964	0.461682
GC	H3NSO3	AFS15	527.8		0.215071	7.741	0.0277834	2.42954	0.460315
GC	H3NSO3	AFS15	546.5		0.228267	7.79742	0.0292747	2.55079	0.46675
GC	H3NSO3	AFS15	996.1		0.410012	7.63779	0.053682	4.53512	0.455288
GC	H3NSO3	AFS15	1003.2		0.45586	7.58377	0.06011	5.05772	0.504159
GC	H3NSO3	AFS15	1009.4		0.605702	7.49422	0.0808225	6.74167	0.667888

## Sheet: Figure 5
Sample	Mass_mg	CO2 peak area	Air peak area	CO2/Air ratio	Calculated CaCO3 (mg)	CCE %
Calibration Standard	0	0.00440613	8.16115	0.000539891
Calibration Standard	2.2	0.195013	8.11304	0.024037
Calibration Standard	3.4	0.306066	7.71472	0.039673
Calibration Standard	5.4	0.481264	7.55573	0.0636952
Calibration Standard	7.1	0.624439	7.468	0.0836153
Calibration Standard	10.1	0.845097	7.28856	0.115948
Calibration Standard	17.7	1.43131	6.94192	0.206184
Calibration Standard	28.9	2.13645	6.43102	0.332211
SBX15	501.6	0.169334	7.79453	0.0217247	1.83693	0.366214
SBX15	502.6	0.290671	7.68331	0.0378315	3.23752	0.644155
SBX15	502.4	0.230499	7.69795	0.029943	2.55156	0.507875
SBX15	500.3	0.171017	7.72616	0.0221348	1.87259	0.374294
SBX15 + 0.1% CaCO3	504.7	0.208958	7.70489	0.0271203	2.30611	0.456927
SBX15 + 0.1% CaCO3	501.1	0.226331	7.68637	0.0294457	2.50832	0.500563
SBX15 + 0.1% CaCO3	502.4	0.298947	7.64241	0.0391168	3.34929	0.666658
SBX15 + 0.1% CaCO3	503.6	0.240777	7.69294	0.0312985	2.66943	0.53007
SBX15 + 0.1% CaCO3	500.9	0.252013	7.76957	0.0324359	2.76834	0.552673
SBX15 + 0.2% CaCO3	504.8	0.344196	7.7027	0.0446851	3.83349	0.759407
SBX15 + 0.2% CaCO3	504.1	0.387753	7.58859	0.0510969	4.39103	0.871064
SBX15 + 0.2% CaCO3	505.5	0.34426	7.63169	0.0451093	3.87037	0.765652
SBX15 + 0.2% CaCO3	501.2	0.377498	7.65517	0.0493129	4.2359	0.845152
SBX15 + 0.2% CaCO3	501.1	0.257209	7.72352	0.033302	2.84365	0.567482
SBX15 + 0.4% CaCO3	501.8	0.394395	7.6231	0.0517368	4.44668	0.886146
SBX15 + 0.4% CaCO3	501	0.391637	7.58453	0.0516362	4.43793	0.885815
SBX15 + 0.4% CaCO3	500	0.390847	7.63533	0.0511892	4.39906	0.879812
SBX15 + 0.4% CaCO3	501.4	0.407894	7.61529	0.0535626	4.60544	0.918516
SBX15 + 0.4% CaCO3	500.4	0.41316	7.57272	0.054559	4.69209	0.937667
SBX15 + 1.0% CaCO3	500.5	0.567582	7.49053	0.0757732	6.5368	1.30605
SBX15 + 1.0% CaCO3	501.9	0.634993	7.47256	0.0849767	7.3371	1.46186
SBX15 + 1.0% CaCO3	501.7	0.60832	7.43549	0.0818129	7.062	1.40761
SBX15 + 1.0% CaCO3	503.6	0.628828	7.41768	0.0847743	7.3195	1.45344
SBX15 + 1.0% CaCO3	499.8	0.632905	7.45531	0.0848931	7.32984	1.46655
SBX15 + 2.0% CaCO3	503.5	1.0081	7.1901	0.140206	12.1397	2.41106
SBX15 + 2.0% CaCO3	500.4	0.992115	7.23028	0.137217	11.8797	2.37404
SBX15 + 2.0% CaCO3	503.9	1.09298	7.13288	0.153231	13.2723	2.63391
SBX15 + 2.0% CaCO3	500.8	1.01947	7.16905	0.142204	12.3134	2.45874
SBX15 + 4.0% CaCO3	501.4	1.7484	6.69955	0.260973	22.6411	4.51558
SBX15 + 4.0% CaCO3	504.7	1.77581	6.64894	0.267082	23.1723	4.59131
SBX15 + 4.0% CaCO3	503.7	1.88044	6.59497	0.285133	24.742	4.91204
SBX15 + 4.0% CaCO3	503.8	1.78482	6.6496	0.26841	23.2879	4.62244
SDX0000015 + 0.4% CaCO3

## Sheet: Figure S3
Sample	mass_mg	CO2 peak area	Air peak area	CO2/Air ratio	Calculated CaCO3 (mg)	CCE %
Calibration standard	0	0.00444369	8.41142	0.000528293
Calibration standard	3.7	0.356841	8.13694	0.0438544
Calibration standard	7.8	0.722217	7.9154	0.0912421
Calibration standard	10.1	0.895579	7.84408	0.114173
Calibration standard	16	1.35467	7.51157	0.180344
Calibration standard	24.4	1.97505	7.04743	0.280251
Calibration standard	38.1	3.06237	6.22983	0.491566
Calibration standard	50.9	3.4337	5.97959	0.574238
Calibration standard	61	3.95607	5.52589	0.715916
Calibration standard	74.1	4.37478	5.18693	0.843423
Calibration standard	83.5	4.70692	5.03109	0.935568
SBX66	501.4	1.46289	7.23471	0.202205	17.1934	3.42908
SBX66	501.9	1.39173	7.30773	0.190447	16.162	3.22016
SBX66	501.6	1.48727	7.2162	0.206101	17.5352	3.49585
SBX66-04	500.4	1.64438	7.11777	0.231024	19.7214	3.94113
SBX66-04	502.5	1.64264	7.11368	0.230913	19.7117	3.92272
SBX66-04	501.8	1.61379	7.15801	0.225452	19.2326	3.83272
SBX66-04	501.9	1.60504	7.1847	0.223396	19.0523	3.79604
SBX66-4	500.1	2.68693	6.44936	0.41662	36.0017	7.1989
SBX66-4	503.1	2.7163	6.38344	0.425524	36.7828	7.31122
SBX66-4	504.2	2.69594	6.43913	0.418682	36.1826	7.17624
SBX66-4	500.4	2.64815	6.50227	0.407265	35.1812	7.03061
SBX70	500.7	3.28124	6.02934	0.544212	47.194	9.42561
SBX70	502.1	3.33109	5.95119	0.559734	48.5557	9.67051
SBX70	502.2	3.38212	5.93414	0.569943	49.4512	9.8469
SBX70	501.5	3.37672	5.99948	0.562836	48.8278	9.73634
SBX70-04	502.3	3.55196	5.85388	0.606771	52.6816	10.4881
SBX70-04	501.8	3.43395	5.94641	0.577483	50.1126	9.98656
SBX70-04	502	3.68861	5.80398	0.635531	55.2045	10.9969
SBX70-4	503.8	4.1031	5.53962	0.740682	64.4282	12.7885
SBX70-4	500.1	4.72906	5.06248	0.934141	81.3983	16.2764
SBX70-4	501.9	4.1608	5.49474	0.757233	65.8801	13.1261
SBX71	501.9	0.599959	7.92598	0.0756953	6.09607	1.2146
SBX71	501.5	0.59826	7.97096	0.0750549	6.03991	1.20437
SBX71	502.5	0.565597	7.94121	0.071223	5.70377	1.13508
SBX71	501.6	0.583884	7.99819	0.0730021	5.85983	1.16823
SBX71	502.6	0.617002	7.9527	0.0775839	6.26175	1.24587
SBX71-04	502.7	0.793818	7.87462	0.100807	8.29888	1.65086
SBX71-04	503.2	0.777986	7.83065	0.0993514	8.17117	1.62384
SBX71-04	500.8	0.823835	7.88793	0.104442	8.61776	1.7208
SBX71-04	503	0.776449	7.83	0.0991633	8.15468	1.62121
SBX71-4	501	2.17529	6.86666	0.316791	27.2448	5.43809
SBX71-4	501.5	2.18676	6.84734	0.319359	27.4701	5.47759
SBX71-4	502.2	2.03157	6.946	0.29248	25.1123	5.00045
SBX71-4	502.9	2.04368	6.9776	0.292892	25.1484	5.00068
SBX71-4	504.7	2.08841	6.91334	0.302084	25.9547	5.14261
SBX77	502.7	2.1482	6.88937	0.311814	26.8083	5.33285
SBX77	503.9	2.08993	6.95437	0.30052	25.8175	5.12354
SBX77	501.6	2.18591	6.85653	0.318807	27.4217	5.46684
SBX77	503.3	2.09783	6.93509	0.302494	25.9907	5.16406
SBX77-04	504.1	2.2495	6.81625	0.33002	28.4053	5.63485
SBX77-04	502.4	2.24204	6.81735	0.328872	28.3046	5.63388
SBX77-04	501.2	2.17812	6.92469	0.314544	27.0477	5.39659
SBX77-04	503.7	2.23663	6.8731	0.325418	28.0016	5.55918
SBX77-04	504	2.23902	6.88724	0.325097	27.9734	5.55028
SBX77-4	505.1	3.30848	6.12359	0.540285	46.8496	9.2753
SBX77-4	504.4	3.1736	6.18748	0.512906	44.4479	8.81203
SBX77-4	503	3.23684	6.19883	0.522169	45.2605	8.9981
SBX77-4	505.3	3.1948	6.15534	0.519028	44.9849	8.90261
SBX77-4	500.6	3.15191	6.26242	0.503306	43.6058	8.7107
